# Supplementary material for: CMScaller: an R package for consensus molecular subtyping of colorectal cancer pre-clinical models
Source: Sci Rep. 2017 Nov 30;7:16618. doi: 10.1038/s41598-017-16747-x (PMC5709354; doi:10.1038/s41598-017-16747-x)
Supplement: Supplementary file 2 — CMScaller [file 41598_2017_16747_MOESM2_ESM.zip]

Archive with 1 entries (1 files):
- CMScaller_0.99.1.tar.gz
